# Supplementary material for: Postnatal growth and neurodevelopment at 2 years’ corrected age in extremely low birthweight infants
Source: Pediatr Res. 2024 Feb 9;96(2):436–49. doi: 10.1038/s41390-024-03054-1 (PMC11343699; doi:10.1038/s41390-024-03054-1)
Supplement: Supplementary file 1 — Supplementary Tables [file 41390_2024_3054_MOESM1_ESM.xlsx]

## Sheet: Table S1
Supplementary Table 1 Anthropometry, z-scores and changes in z scores of ProVIDe Trial infants at birth, 4 weeks, 36 weeks’ postmenstrual age and 2 years’ corrected age using Fenton 2013, UK-WHO, Olsen 2010 and INTERGROWTH-21st
		Fenton z-score	UK-WHO z-score	Olsen z-score	IG-21st z-score	p-value
Birth
Weight (g)	791 (130)	-0.08 (0.89)a	-0.31 (0.96)b	-0.14 (1.08)c	-0.22 (1.07)d	< 0.001
Length (cm)	33.1 (2.25)	-0.10 (1.04)a	-0.96 (0.83)b	-0.12 (1.07)a	-0.58 (0.89)c	< 0.001
Head circumference (cm)	23.5 (1.47)	0.00 (0.90)a	-0.46 (0.92)b	-0.02 (0.96)a	-0.36 (0.75)c	< 0.001
4 weeks
Weight (g)	1180 (219)	-0.59 (0.70)a	-0.68 (0.81)b	-0.69 (0.89)b,c	0.17 (1.16)d	< 0.001
Length (cm)	36.6 (2.61)	-0.91 (0.94)a	-1.26 (0.90)b	-0.98 (0.88)c	-0.44 (1.29)d	< 0.001
Head circumference (cm)	25.6 (1.69)	-1.17 (0.81)a	-1.60 (0.80)b	-1.21 (0.80)c	-1.38 (0.93)d	< 0.001
36 weeks
Weight (g)	2421 (402)	-0.64 (0.93)a	-0.47 (0.99)b	-0.54 (0.87)c	-0.03 (1.13)d	< 0.001
Length (cm)	43.7 (2.74)	-1.27 (1.07)a	-1.40 (1.23)b	-1.31 (0.93)c	-1.20 (1.52)a	< 0.001
Head circumference (cm)	31.2 (1.56)	-0.89 (1.00)a	-0.97 (1.14)b	-0.91 (0.87)a	-1.05 (1.41)c	< 0.001
2 years
Weight (g)	12035.0 (1634)	-0.14 (1.12)*
Height (cm)	86.3 (3.92)	-0.47 (1.12)*
Head circumference (cm)	47.9 (1.85)	0.03 (1.32)*
Birth to 4 weeks
Weight (g)	389 (154)	-0.51 (0.57)a	-0.37 (0.66)b	-0.55 (0.72)c	0.39 (0.70)d	< 0.001
Length (cm)	3.5 (1.97)	-0.80 (0.81)a	-0.32 (0.69)b	-0.85 (0.83)c	0.14 (0.93)d	< 0.001
Head circumference (cm)	2.1 (1.19)	-1.17 (0.83)a	-1.14 (0.88)a,b	-1.18 (0.89)a	-1.01 (0.83)c	< 0.001
Birth to 36 weeks
Weight (g)	1629 (374)	-0.57 (0.80)a	-0.17 (0.87)b	-0.40 (0.89)c	0.35 (0.96)d	< 0.001
Length (cm)	10.7 (2.85)	-1.15 (1.11)a	-0.42 (1.00)b	-1.17 (1.06)a	-0.59 (1.35)b,c	< 0.001
Head circumference (cm)	7.7 (1.72)	-0.90 (1.00)a	-0.52 (1.13)b	-0.90 (0.98)a	-0.7 (1.27)c	< 0.001
4 weeks to 36 weeks
Weight (g)	1241 (398)	-0.05 (0.71)a	0.21 (0.81)b	0.15 (0.78)c	-0.21 (0.93)d	< 0.001
Length (cm)	7.2 (2.77)	-0.34 (0.87)a	-0.11 (0.95)b	-0.31 (0.79)a	-0.72 (1.24)c	< 0.001
Head circumference (cm)	5.7 (1.80)	0.29 (0.88)a	0.63 (0.99)b	0.30 (0.83)a,c	0.33 (1.26)a,c	< 0.001
36 weeks to 2 years
Weight (g)	9591 (1702)	0.51 (1.18)a	0.34 (1.22)b	0.40 (1.16)c	-0.09 (1.27)d	< 0.001
Height (cm)	42.6 (4.21)	0.82 (1.22)a	0.94 (1.34)b	0.85 (1.16)c	0.75 (1.49)a,c	< 0.001
Head circumference (cm)	16.6 (3.34)	0.90 (1.30)a	0.99 (1.38)b	0.92 (1.27)a	1.07 (1.50)c	< 0.001
Data presented as mean (SD). IG-21st = INTERGROWTH-21st; *z-scores at 2 years were calculated using the WHO child growth centiles. Repeated measures ANOVA was used to compare differences in mean z- scores/ mean change in z- scores between growth references. Pairwise comparisons (Bonferroni adjustment) with different superscripts are significantly different (p < 0.05).

## Sheet: Table S2
Supplementary Table 2 Pearson’s correlation between changes in z- scores over different periods and Bayley- III composite scores at 2 years’ corrected age
Bayley-III composite scores	Fenton	UK-WHO	Olsen	INTERGROWTH-21st
	Change in z- scores birth to 4 weeks
Weight
Cognitive	-0.006, -0.116 to 0.104 (0.918)	0.005, -0.105 to 0.115 (0.930)	-0.020, -0.130 to 0.090 (0.717)	0.015, -0.095 to 0.125 (0.788)
Language	-0.020, -0.129 to 0.090 (0.726)	0.011, -0.099 to 0.121 (0.849)	-0.029, -0.138 to 0.082 (0.610)	-0.065, -0.174 to 0.046 (0.250)
Motor	-0.020, -0.130 to 0.090 (0.721)	-0.011, -0.121 to 0.099 (0.848)	-0.040, -0.150 to 0.070 (0.473)	-0.016, -0.126 to 0.094 (0.773)
Length
Cognitive	0.133, 0.021 to 0.242 (0.021)	0.068, -0.063 to 0.197 (0.306)	0.108, -0.005 to 0.218 (0.061)	0.158, 0.046 to 0.266 (0.006)
Language	0.112, -0.001 to 0.222 (0.051)	0.005, -0.125 to 0.135 (0.939)	0.092, -0.021 to 0.203 (0.109)	0.087, -0.026 to 0.198 (0.131)
Motor	0.078, -0.035 to 0.190 (0.176)	-0.007, -0.137 to 0.124 (0.922)	0.054, -0.060 to 0.166 (0.352)	0.133, 0.020 to 0.243 (0.021)
Head circumference
Cognitive	0.070, -0.041 to 0.179 (0.213)	0.054, -0.057 to 0.164 (0.337)	0.044, -0.066 to 0.154 (0.433)	0.040, -0.071 to 0.150 (0.482)
Language	0.085, -0.026 to 0.194 (0.132)	0.093, -0.018 to 0.202 (0.099)	0.069, -0.042 to 0.174 (0.226)	0.035, -0.076 to 0.145 (0.533)
Motor	0.065, -0.047 to 0.174 (0.254)	0.058, -0.053 to 0.168 (0.309)	0.047, -0.064 to 0.157 (0.406)	0.045, -0.066 to 0.155 (0.429)
	Change in z- scores birth to 36 weeks
Weight
Cognitive	0.069, -0.042 to 0.178 (0.222)	0.054, -0.057 to 0.163 (0.343)	0.015, -0.096 to 0.125 (0.792)	0.122, 0.012 to 0.229 (0.030)
Language	0.110, 0.000 to 0.218 (0.051)	0.096, -0.014 to 0.205 (0.088)	0.062, -0.049 to 0.172 (0.270)	0.153, 0.044 to 0.260 (0.006)
Motor	0.090, -0.021 to 0.198 (0.113)	0.068, -0.043 to 0.177 (0.229)	0.026, -0.085 to 0.137 (0.642)	0.146, 0.036 to 0.252 (0.010)
Length
Cognitive	0.120, 0.006 to 0.230 (0.038)	0.040, -0.093 to 0.171 (0.558)	0.106, -0.008 to 0.217 (0.067)	0.171, 0.058 to 0.279 (0.003)
Language	0.105, -0.009 to 0.216 (0.072)	0.021, -0.111 to 0.153 (0.754)	0.097, -0.017 to 0.208 (0.096)	0.152, 0.039 to 0.262 (0.009)
Motor	0.106, -0.008 to 0.217 (0.069)	-0.018, -0.150 to 0.115 (0.793)	0.083, -0.031 to 0.195 (0.155)	0.191, 0.079 to 0.299 (<0.001)
Head circumference
Cognitive	0.181, 0.072 to 0.286 (0.001)	0.179, 0.070 to 0.285 (0.001)	0.153, 0.042 to 0.259 (0.007)	0.227, 0.120 to 0.330 (<0.001)
Language	0.247, 0.139 to 0.348 (<0.001)	0.248, 0.141 to 0.350 (<0.001)	0.217, 0.109 to 0.321 (<0.001)	0.301, 0.196 to 0.398 (<0.001)
Motor	0.206, 0.097 to 0.311 (<0.001)	0.200, 0.091 to 0.304 (<0.001)	0.178, 0.068 to 0.284 (0.002)	0.272, 0.166 to 0.372 (<0.001)
	Change in z- scores 4 weeks to 36 weeks
Weight
Cognitive	0.086, -0.024 to 0.195 (0.126)	0.057, -0.054 to 0.166 (0.315)	0.039, -0.072 to 0.149 (0.489)	0.111, 0.001 to 0.219 (0.048)
Language	0.142, 0.032 to 0.249 (0.012)	0.097, -0.014 to 0.205 (0.086)	0.100, -0.011 to 0.208 (0.077)	0.209, 0.101 to 0.312 (<0.001)
Motor	0.119, 0.009 to 0.227 (0.034)	0.084, -0.027 to 0.193 (0.139)	0.069, -0.042 to 0.179 (0.221)	0.155, 0.045 to 0.261 (0.006)
Length
Cognitive	0.065, -0.048 to 0.177 (0.261)	0.078, -0.035 to 0.189 (0.177)	0.069, -0.044 to 0.181 (0.233)	0.104, -0.009 to 0.215 (0.071)
Language	0.115, 0.002 to 0.226 (0.046)	0.096, -0.017 to 0.207 (0.097)	0.125, 0.012 to 0.235 (0.030)	0.172, 0.060 to 0.280 (0.003)
Motor	0.088, -0.025 to 0.200 (0.127)	0.083, -0.031 to 0.195 (0.152)	0.082, -0.032 to 0.194 (0.157)	0.133, 0.020 to 0.243 (0.022)
Head circumference
Cognitive	0.149, 0.038 to 0.256 (0.009)	0.163, 0.052 to 0.269 (0.004)	0.140, 0.029 to 0.248 (0.014)	0.212, 0.103 to 0.316 (<0.001)
Language	0.231, 0.122 to 0.334 (<0.001)	0.225, 0.116 to 0.328 (<0.001)	0.213, 0.104 to 0.317 (<0.001)	0.303, 0.198 to 0.401 (<0.001)
Motor	0.180, 0.070 to 0.286 (0.002)	0.180, 0.069 to 0.286 (0.002)	0.164, 0.053 to 0.271 (0.004)	0.251, 0.143 to 0.353 (<0.001)
	Change in z- scores 36 weeks to 2 years
Weight
Cognitive	-0.100, -0.209 to 0.011 (0.077)	-0.105, -0.213 to 0.007 (0.065)	-0.092, -0.201 to 0.020 (0.107)	-0.128, -0.235 to -0.017 (0.024)
Language	-0.080, -0.190 to 0.031 (0.157)	-0.080, -0.189 to 0.032 (0.161)	-0.066, -0.176 to 0.045 (0.244)	-0.114, -0.222 to -0.003 (0.044)
Motor	-0.054, -0.164 to 0.058 (0.345)	-0.062, -0.172 to 0.050 (0.277)	-0.046, -0.157 to 0.065 (0.416)	-0.102, -0.211 to 0.009 (0.072)
Length
Cognitive	-0.071, -0.183 to 0.044 (0.226)	-0.080, -0.192 to 0.035 (0.172)	-0.056, -0.169 to 0.059 (0.341)	-0.131, -0.242- -0.017 (0.024)
Language	-0.039, -0.152 to 0.076 (0.507)	-0.034, -0.148 to 0.080 (0.556)	-0.019, -0.133 to 0.095 (0.744)	-0.105, -0.216 to 0.010 (0.073)
Motor	-0.072, -0.185 to 0.043 (0.220)	-0.069, -0.182 to 0.046 (0.237)	-0.046, -0.159 to 0.069 (0.438)	-0.153, -0.263 to -0.039 (0.009)
Head circumference
Cognitive	-0.086, -0.198 to 0.028 (0.140)	-0.108, -0.219 to 0.007 (0.065)	-0.075, -0.188 to 0.039 (0.198)	-0.149, -0.259 to -0.035 (0.011)
Language	-0.107, -0.218 to 0.008 (0.067)	-0.122, -0.233 to -0.008 (0.036)	-0.085, -0.196 to 0.029 (0.144)	-0.189, -0.297 to -0.076 (0.001)
Motor	-0.049, -0.163 to 0.066 (0.402)	-0.066, -0.179 to 0.049 (0.264)	-0.033, -0.147 to 0.082 (0.576)	-0.132, -0.242 to -0.17 (0.024)
Data presented as r, 95% CI (p-value).

## Sheet: Table S3
Supplementary Table 3 Sensitivity analysis for prevalence of faltering growth at various time intervals using INTERGROWTH-21st with and without extrapolation below 24 weeks' gestation
	IG-21st, n= 327	p-value	**IG-21st, n=307	p-value
Birth to 4 weeks
Faltering weight gain (any)	13 (4.0)	< 0.001	13 (4.2)	< 0.001
Mild	12 (3.7)		12 (3.9)
Moderate	1 (0.3)		1 (0.3)
Severe	0 (0.0)		0 (0.0)
Faltering linear growth	46 (14.8)	< 0.001	46 (15.9)	< 0.001
Faltering head growth	171 (52.9)	0.001	167 (55.3)	0.031
Birth to 36 weeks
Faltering weight gain (any)	38 (11.7)	< 0.001	33 (10.9)	< 0.001
Mild	17 (5.2)		13 (4.3)
Moderate	17 (5.2)		16 (5.3)
Severe	4 (1.2)		4 (1.3)
Faltering linear growth	136 (44.4)	< 0.001	123 (42.9)	< 0.001
Faltering head growth	123 (38.3)	< 0.001	117 (38.9)	< 0.001
4 weeks to 36 weeks
Faltering weight gain (any)	83 (25.6)	< 0.001	81 (25.2)	< 0.001
Mild	33 (10.2)		33 (10.3)
Moderate	38 (11.7)		37 (11.5)
Severe	12 (3.7)		11 (3.4)
Faltering linear growth	139 (45.1)	< 0.001	138 (45.1)	< 0.001
Faltering head growth	37 (11.7)	< 0.001	35 (11.1)	< 0.001
36 weeks to 2 years
Faltering weight gain (any)	97 (30.7)	< 0.001	97 (30.7)	< 0.001
Mild	35 (11.1)		35 (11.1)
Moderate	44 (13.9)		44 (13.9)
Severe	18 (5.7)		18 (5.7)
Faltering linear growth	39 (13.0)	< 0.001	39 (13.0)	< 0.001
Faltering head growth	21 (7.0)	0.007	21 (7.0)	0.007
Data presented as n (%). IG-21st = INTERGROWTH-21st; **IG-21st = INTERGROWTH-21st without extrapolated data. Faltering weight gain (any) = decline in weight z-scores ≥ 0.8; severe= decline in weight z-scores > 2; moderate= decline in weight z-scores > 1.2 to 2; mild= decline in weight z-scores 0.8 to 1.2. Faltering linear growth= decline in length z-scores ≥ 0.8. Faltering head growth= decline in…

## Sheet: Table S4
Supplementary Table 4 Sensitivity analysis for agreement in classification of faltering growth between growth charts with and without extrapolation of INTERGROWTH-21st below 24 weeks' gestation
	faltering weight gain (any) ĸ (95% CI)		faltering linear growth ĸ (95% CI)		faltering head growth ĸ (95% CI)
	IG-21st, n= 327	**IG-21st, n= 307	IG-21st, n= 327	**IG-21st, n= 307	IG-21st, n= 327	**IG-21st, n= 307
Birth to 4 weeks
Fenton	0.14 (0.05-0.22)	0.14 (0.06- 0.23)	0.28 (0.20-0.36)	0.31 (0.22- 0.39)	0.68 (0.60-0.76)	0.72 (0.64- 0.8)
UK- WHO	0.17 (0.07-0.27)	0.18 (0.08- 0.29)	0.50 (0.38-0.64)	0.50 (0.37- 0.64)	0.59 (0.50-0.68)	0.61 (0.52- 0.70)
Olsen	0.10 (0.04-0.17)	0.10 (0.04- 0.17)	0.20 (0.12-0.28)	0.21 (0.13- 0.30)	0.62 (0.54-0.71)	0.65 (0.56- 0.74)
Birth to 36 weeks
Fenton	0.39 (0.30-0.49)	0.38 (0.28- 0.48)	0.64 (0.56-0.72)	0.64 (0.56- 0.72)	0.70 (0.62-0.78)	0.72 (0.64-0.8)
UK- WHO	0.64 (0.53-0.75)	0.64 (0.52- 0.75)	0.75 (0.65-0.84)	0.75 (0.65- 0.84)	0.70 (0.62-0.78)	0.73 (0.65- 0.81)
Olsen	0.40 (0.3-0.50)	0.39 (0.05- 0.29)	0.51 (0.42-0.60)	0.52 (0.42- 0.61)	0.57 (0.48-0.66)	0.57 (0.48- 0.67)
4 weeks to 36 weeks
Fenton	0.62 (0.52-0.73)	0.62 (0.52- 0.73)	0.64 (0.56-0.72)	0.64 (0.55- 0.72)	0.59 (0.43-0.75)	0.59 (0.42- 0.75)
UK- WHO	0.42 (0.31-0.54)	0.42 (0.3- 0.54)	0.50 (0.41-0.59)	0.50 (0.41- 0.59)	0.51 (0.34-0.68)	0.50 (0.32- 0.68)
Olsen	0.49 (0.37-0.60)	0.49 (0.37- 0.6)	0.61 (0.52-0.69)	0.60 (0.52- 0.69)	0.47 (0.30-0.64)	0.43 (0.25- 0.61)
36 weeks to 2 years
Fenton	0.51 (0.41- 0.62)	0.51 (0.41- 0.62)	0.68 (0.54- 0.82)	0.68 (0.54- 0.82)	0.80 (0.65- 0.95)	0.80 (0.65- 0.95)
UK- WHO	0.62 (0.52- 0.71)	0.62 (0.52- 0.71)	0.70 (0.56- 0.84)	0.7 (0.56- 0.84)	0.81 (0.67- 0.95)	0.81 (0.67- 0.95)
Olsen	0.55 (0.44- 0.65)	0.55 (0.44- 0.65)	0.60 (0.44- 0.75)	0.60 (0.44- 0.75)	0.69 (0.51- 0.87)	0.69 (0.51- 0.87)
IG-21st = INTERGROWTH-21st; **IG-21st = INTERGROWTH-21st without extrapolated data. ĸ = kappa coefficient; 95% CI = confidence interval. Faltering weight gain= decline in weight z-scores ≥ 0.8. Faltering linear growth= decline in length z-scores ≥ 0.8. Faltering head growth= decline in head circumference z-scores > 1.

## Sheet: Table S5
Supplementary Table 5 Sensitivity analysis for prevalence of neurodisability at 2 years’ corrected age in infants with and without faltering growth, classified using INTERGROWTH-21st with or without extrapolation below 24 week's gestation
	IG-21st, n= 327			**IG-21st, n= 307
Neurodisability	Any	Mild	Moderate/ severe	Any	Mild	Moderate/ severe
Birth to 4 weeks
Weight
Adequate Growth	124/314 (39.5)	83/313 (26.5)	40/313 (12.8)	111/293 (37.9)	75/292 (25.7)	35/292 (12.0)
Any faltering Growth	4/13 (30.8)	3/13 (23.1)	1/13 (7.7)	4/13 (30.8)	3/13 (23.1)	1/13 (7.7)
p-value	0.773	0.794		0.773	0.851
mild	4/12 (33.3)	3/12 (25.0)	1/12 (8.3)	4/12 (33.3)	3/12 (25.0)	1/12 (8.3)
Moderate/ severe	0/1 (0.0)	0/0 (0.0)	0/0 (0.0)	0/1 (0.0)	0/1 (0.0)	0/1 (0.0)
p-value	0.661	0.925		0.703	0.943
Length
Adequate Growth	101/264 (38.3)	69/263 (26.2)	31/263 (11.8)	89/244 (36.5)	61/243 (25.1)	27/243 (11.1)
Faltering Growth	20/46 (43.5)	14/46 (30.4)	6/46 (13.0)	20/46 (43.5)	14/46 (30.4)	6/46 (13.0)
p-value	0.503	0.779		0.368	0.645
Head circumference
Adequate Growth	50/152 (32.9)	26/152 (17.1)	24/152 (15.8)	40/135 (29.6)	20/135 (14.8)	20/135 (14.8)
Faltering Growth	77/171 (45.0)	59/170 (34.7)	17/170 (10.0)	74/167 (44.3)	57/166 (34.3)	16/166 (9.6)
p-value	0.026	0.001		0.009	< 0.001
Birth to 36 weeks
Weight
Adequate Growth	113/286 (39.5)	80/286 (28.0)	33/286 (11.5)	105/271 (38.7)	75/271 (27.7)	30/271 (11.1)
Any faltering Growth	15/38 (39.5)	6/37 (16.2)	8/37 (21.6)	10/33 (30.3)	3/32 (9.4)	6/32 (18.8)
p-value	0.997	0.114		0.345	0.059
mild	9/17 (52.9)	4/16 (25.0)	4/16 (25.0)	5/13 (38.5)	2/12 (16.7)	2/12 (16.7)
Moderate/ severe	6/21 (28.6)	2/21 (9.5)	4/21 (19.0)	5/20 (25.0)	1/20 (5.0)	4/20 (20.0)
p-value	0.311	0.192		0.473	0.184
Length
Adequate Growth	53/170 (31.2)	36/170 (21.2)	17/170 (10.0)	53/164 (32.3)	36/164 (22.0)	17/164 (10.4)
Faltering Growth	66/136 (48.5)	45/135 (33.3)	20/135 (14.8)	54/123 (43.9)	37/122 (30.3)	16/122 (13.1)
p-value	0.002	0.01		0.045	0.153
Head circumference
Adequate Growth	67/198 (33.8)	49/197 (24.9)	17/197 (8.6)	59/184 (32.1)	43/183 (23.5)	15/183 (8.2)
Faltering Growth	59/123 (48.0)	35/123 (28.5)	24/123 (19.5)	54/117 (46.2)	33/117 (28.2)	21/117 (17.9)
p-value	0.012	0.007		0.014	0.013
4 weeks to 36 weeks
Weight
Adequate Growth	90/241 (37.3)	68/241 (28.2)	22/241 (9.1)	90/240 (37.5)	68/240 (28.3)	22/240 (9.2)
Any faltering Growth	38/83 (45.8)	18/82 (22.0)	19/82 (23.2)	36/81 (44.4)	17/80 (21.3)	18/80 (22.5)
p-value	0.175	0.004		0.268	0.007
mild	18/33 (54.5)	11/32 (34.4)	6/32 (18.8)	18/33 (54.5)	11/32 (34.4)	6/32 (18.8)
Moderate/ severe	20/50 (40.0)	7/50 (14.0)	13/50 (26.0)	18/48 (37.5)	6/48 (12.5)	12/48 (25.0)
p-value	0.165	0.004		0.165	0.005
Length
Adequate Growth	55/169 (32.5)	41/169 (24.3)	14/169 (8.3)	55/168 (32.7)	41/168 (24.4)	14/168 (8.3)
faltering Growth	66/139 (47.5)	41/138 (29.7)	24/138 (17.4)	65/138 (47.1)	40/137 (29.2)	24/137 (17.5)
p-value	0.008	0.014		0.01	0.017
Head circumference
Adequate Growth	105/280 (37.5)	76/279 (27.2)	28/279 (10.0)	105/279 (37.6)	76/274 (27.3)	28/274 (10.1)
faltering Growth	20/37 (54.1)	7/37 (18.9)	13/37 (35.1)	18/35 (51.4)	6/35 (17.1)	12/35 (34.3)
p-value	0.053	< 0.001		0.115	< 0.001
36 weeks to 2 years
Weight
Adequate Growth	92/219 (42.0)	59/218 (27.1)	32/218 (14.7)	92/219 (42.0)	59/218 (27.1)	32/218 (14.7)
Any faltering Growth	34/97 (35.1)	25/97 (25.8)	9/97 (9.3)	34/97 (35.1)	25/97 (25.8)	9/97 (9.3)
p-value	0.244	0.36		0.244	0.36
mild	12/35 (34.3)	9/35 (25.7)	3/35 (8.6)	12/35 (34.3)	9/35 (25.7)	3/35 (8.6)
Moderate/ severe	22/62 (35.5)	16/62 (25.8)	6/62 (9.7)	22/62 (35.5)	16/62 (25.8)	6/62 (9.7)
p-value	0.504	0.723		0.504	0.723
Length
Adequate Growth	106/260 (40.8)	73/259 (28.2)	32/259 (12.4)	106/260 (40.8)	73/259 (28.2)	32/259 (12.4)
faltering Growth	11/39 (28.2)	6/39 (15.4)	5/39 (12.8)	11/39 (28.2)	6/39 (15.4)	5/39 (12.8)
p-value	0.134	0.229		0.134	0.229
Head circumference
Adequate Growth	112/278 (40.3)	76/277 (27.4)	35/277 (12.6)	112/278 (40.3)	76/277 (27.4)	35/277 (12.6)
faltering Growth	7/21 (33.3)	4/21 (19.0)	3/21 (14.3)	7/21 (33.3)	4/21 (19.0)	3/21 (14.3)
p-value	0.53	0.705		0.53	0.705
Chi-square/ Fisher’s exact tests performed. Data presented as n (%). P- values under ‘any’ are for comparisons between growth status (adequate or faltering growth) and any neurodisability while p- values under ‘mild’ are for comparisons between growth status and severity of neurodisability. IG-21st = INTERGROWTH-21st; **IG-21st = INTERGROWTH-21st without extrapolated data; PMA= postmenstrual age;…

## Sheet: Table S6
Supplementary Table 6 Sensitivity analysis for odds of developmental delay at 2 years’ corrected age in infants with faltering growth, classified using INTERGROWTH-21st with or without extrapolation below 24 week's gestation
Growth Measure	Bayley-III composite scores < 85	IG-21st, n= 327	**IG-21st, n= 307
		OR (95% CI)	OR (95% CI)
Birth to 4 weeks
Weight
	Cognitive	0.4 (0.05-3.37)	0.4 (0.06-3.52)
	Language	0.4 (0.08-1.74)	0.4 (0.09-1.81)
	Motor	0.4 (0.05-3.21)	0.5 (0.06-3.62)
Length
	Cognitive	1.6 (0.74-3.52)	1.7 (0.76-3.67)
	Language	1.4 (0.71-2.64)	1.4 (0.74-2.77)
	Motor	1.3 (0.58-2.88)	1.5 (0.65-3.29)
Head circumference
	Cognitive	1.0 (0.56-1.86)	1.1 (0.57-2.04)
	Language	1.5 (0.91-2.37)	1.7* (1.03-2.84)
	Motor	1.6 (0.88-2.96)	2.0* (1.02-3.96)
Birth to 36 weeks
Weight
	Cognitive	1.6 (0.68-3.70)	1.4 (0.52-3.51)
	Language	1.1 (0.53-2.35)	0.9 (0.4-2.03)
	Motor	1.8 (0.79-1.08)	1.1 (0.39-3)
Length
	Cognitive	1.6 (0.86-2.96)	1.4 (0.74-2.68)
	Language	2.1* (1.3-3.52)	1.8* (1.09-3.05)
	Motor	1.9* (1.04-3.56)	1.5 (0.78-2.85)
Head circumference
	Cognitive	1.7 (0.92-3.06)	1.5 (0.81-2.88)
	Language	1.9* (1.16-3.06)	1.9* (1.17-3.22)
	Motor	2.9* (1.61-5.40)	2.7* (1.43-5.26)
4 weeks to 36 weeks
Weight
	Cognitive	1.1 (0.58-2.5)	1.1 (0.54-2.15)
	Language	1.4 (0.84-2.42)	1.3 (0.78-2.27)
	Motor	2.3* (1.22-4.25)	2.2* (1.17-4.13)
Length
	Cognitive	1.2 (0.67-2.27)	1.2 (0.67-2.27)
	Language	1.6* (1.00-2.67)	1.6 (0.97-2.6)
	Motor	2.2* (1.18-4.06)	2.2* (1.19-4.07)
Head circumference
	Cognitive	1.5 (0.63-3.44)	1.3 (0.55-3.24)
	Language	2.1* (1.04-4.27)	1.9 (0.9-3.82)
	Motor	2.3* (1.07-5.07)	2.2 (0.98-4.89)
36 weeks to 2 years
Weight
	Cognitive	0.7 (0.37-1.46)	0.7 (0.37-1.46)
	Language	0.8 (0.49-1.39)	0.8 (0.49-1.39)
	Motor	1.0 (0.53-1.92)	1.0 (0.53-1.92)
Length
	Cognitive	0.9 (0.37-2.36)	0.9 (0.37-2.36)
	Language	0.6 (0.28-1.38)	0.6 (0.28-1.38)
	Motor	1.1 (0.45-2.63)	1.1 (0.45-2.63)
Head circumference
	Cognitive	0.5 (0.12-2.35)	0.5 (0.12-2.35)
	Language	0.5 (0.16-1.56)	0.5 (0.16-1.56)
	Motor	1.2 (0.39-3.81)	1.2 (0.39-3.81)
OR= odds ratio; 95% CI = confidence interval. IG-21st = INTERGROWTH-21st; **IG-21st = INTERGROWTH-21st without extrapolated data; * odds ratio significant at p < 0.05.

## Sheet: Table S7
Supplementary Table 7 Sensitivity analysis for faltering growth as a predictor of developmental delay at 2 years’ corrected age categorized by INTERGROWTH-21st with or without extrapolation below 24 week's gestation
Growth Measure	Bayley-III composite scores < 85	IG-21st, n= 327			**IG-21st, n= 307
		Sensitivity	Specificity	AUC (95% CI)	Sensitivity	Specificity	AUC (95% CI)
Birth to 4 weeks
Weight
	Cognitive	0.02	0.96	0.49 (0.40-0.58)	0.02	0.95	0.49 (0.40-0.58)
	Language	0.02	0.95	0.49 (0.42-0.56)	0.02	0.95	0.48 (0.41-0.55)
	Motor	0.02	0.96	0.49 (0.40-0.57)	0.02	0.95	0.49 (0.40-0.58)
Length
	Cognitive	0.2	0.86	0.53 (0.44-0.62)	0.22	0.85	0.53 (0.42-0.64)
	Language	0.18	0.86	0.52 (0.45-0.59)	0.19	0.86	0.53 (0.44-0.61)
	Motor	0.18	0.86	0.52 (0.43-0.61)	0.21	0.85	0.53 (0.42-0.64)
Head circumference
	Cognitive	0.53	0.49	0.50 (0.41-0.59)	0.57	0.45	0.51 (0.42-0.60)
	Language	0.59	0.51	0.55 (0.48- 0.62)	0.64	0.49	0.57 (0.50-0.64)
	Motor	0.62	0.49	0.56 (0.47-0.64)	0.69	0.48	0.58 (0.49-0.67)
Birth to 36 weeks
Weight
	Cognitive	0.16	0.9	0.51 (0.42-0.60)	0.13	0.9	0.52 (0.42-0.61)
	Language	0.12	0.89	0.50 (0.43-0.57)	0.1	0.89	0.50 (0.42-0.57)
	Motor	0.17	0.9	0.52 (0.43-0.61)	0.11	0.9	0.50 (0.41-0.60)
Length
	Cognitive	0.54	0.57	0.56 (0.47-0.65)	0.5	0.59	0.54 (0.43-0.64)
	Language	0.57	0.62	0.60* (0.53-0.67)	0.53	0.62	0.57 (0.48-0.65)
	Motor	0.58	0.58	0.59 (0.50-0.67)	0.51	0.59	0.53 (0.42-0.64)
Head circumference
	Cognitive	0.49	0.64	0.55 (0.46-0.64)	0.48	0.63	0.55 (0.46-0.64)
	Language	0.49	0.67	0.57 (0.50-064)	0.5	0.66	0.58* (0.51-0.65)
	Motor	0.6	0.66	0.62* (0.54-0.71)	0.6	0.65	0.62* (0.53-0.71)
4 weeks to 36 weeks
Weight
	Cognitive	0.28	0.75	0.51 (0.42-0.60)	0.26	0.75	0.51 (0.42-0.60)
	Language	0.3	0.77	0.53 (0.46-0.60)	0.28	0.77	0.53 (0.46-0.60)
	Motor	0.4	0.78	0.58 (0.49-0.67)	0.39	0.78	0.58 (0.49-0.67)
Length
	Cognitive	0.49	0.56	0.52 (0.43-0.61)	0.49	0.56	0.53 (0.44-0.61)
	Language	0.53	0.6	0.55 (0.48-0.62)	0.52	0.59	0.56 (0.49-0.63)
	Motor	0.61	0.59	0.60* (0.51-0.68)	0.61	0.59	0.60* (0.51-0.68)
Head circumference
	Cognitive	0.16	0.89	0.51 (0.42-0.60)	0.14	0.89	0.52 (0.43-0.60)
	Language	0.17	0.91	0.54 (0.47-0.61)	0.16	0.91	0.53 (0.46-0.60)
	Motor	0.21	0.9	0.54 (0.45-0.63)	0.19	0.9	0.55 (0.46-0.64)
36 weeks to 2 years
Weight
	Cognitive	0.26	0.68	0.47 (0.38-0.55)	0.26	0.68	0.47 (0.38-0.55)
	Language	0.28	0.68	0.48 (0.41-0.55)	0.28	0.68	0.48 (0.41-0.55)
	Motor	0.31	0.69	0.50 (0.42-0.59)	0.31	0.69	0.50 (0.42-0.59)
Length
	Cognitive	0.13	0.87	0.50 (0.41-0.59)	0.13	0.87	0.50 (0.41-0.59)
	Language	0.1	0.85	0.48 (0.41-0.55)	0.1	0.85	0.48 (0.41-0.55)
	Motor	0.14	0.87	0.51 (0.42-0.59)	0.14	0.87	0.51 (0.42-0.59)
Head circumference
	Cognitive	0.04	0.93	0.48 (0.40-0.57)	0.04	0.93	0.48 (0.40-0.57)
	Language	0.04	0.92	0.48 (0.41-0.55)	0.04	0.92	0.48 (0.41-0.55)
	Motor	0.08	0.94	0.51 (0.42-0.59)	0.08	0.94	0.51 (0.42-0.59)
AUC= area under receiver operating characteristic curve, IG-21st = INTERGROWTH-21st; **IG-21st = INTERGROWTH-21st without extrapolated data. *p< 0.05

## Sheet: Table S8
Supplementary Table 8 Sensitivity analysis (exclusion of small-for-gestational age infants) for odds of developmental delay at 2 years’ corrected age in infants with faltering growth, classified using Fenton 2013, UK-WHO, Olsen 2010 and INTERGROWTH-21st
Growth measure	Bayley-III composite scores < 85	Fenton	**Fenton	UK-WHO	**UK-WHO	Olsen	**Olsen	IG-21st	**IG-21st
		OR (95% CI)	OR (95% CI)	OR (95% CI)	OR (95% CI)	OR (95% CI)	OR (95% CI)	OR (95% CI)	OR (95% CI)
Birth to 4 weeks
Weight
	Cognitive	1.2 (0.6-2.2)	1.3 (0.6-2.5)	1.3 (0.6-2.4)	1.3 (0.6-2.5)	1.1 (0.6-2.1)	1.1 (0.6-2.2)	0.4 (0.1-3.4)	0.0 (0.0-0.0)
	Language	1.3 (0.8-2.2)	1.4 (0.8-2.3)	1.1 (0.6-1.9)	1.1 (0.6-1.9)	1.1 (0.7-1.8)	1.1 (0.7-1.9)	0.4 (0.1-1.7)	0.4 (0.1-2.0)
	Motor	1.3 (0.7-2.5)	1.4 (0.8-2.8)	1.3 (0.7-2.5)	1.3 (0.7-2.6)	1.3 (0.7-2.3)	1.3 (0.7-2.4)	0.4 (0.1-3.2)	0.5 (0.1-3.6)
Length
	Cognitive	1.1 (0.6-2.0)	1.1 (0.6-2.1)	0.7 (0.3-1.7)	0.9 (0.3-2.2)	0.9 (0.5-1.7)	0.9 (0.5-1.7)	1.6 (0.7-3.5)	2.5* (1.0-5.9)
	Language	1.3 (0.8-2.1)	1.2 (0.7-2.0)	1.1 (0.6-2.1)	1.1 (0.5-2.3)	1.2 (0.8-2.0)	1.2 (0.7-2.1)	1.4 (0.7-2.6)	1.7 (0.8-3.7)
	Motor	1.3 (0.7-2.4)	1.3 (0.7-2.6)	0.8 (0.3-2.1)	0.9 (0.3-2.5)	1.1 (0.6-2.0)	1.1 (0.6-2.1)	1.3 (0.6-2.9)	1.5 (0.6-3.9)
Head circumference
	Cognitive	1.0 (0.6-1.9)	1.0 (0.5-1.9)	1.0 (0.5-1.8)	0.9 (0.4-1.7)	0.8 (0.4-1.5)	0.7 (0.4-1.5)	1.0 (0.6-1.9)	1.0 (0.5-1.8)
	Language	1.8* (1.1-3.0)	1.6 (0.9-2.7)	1.5 (0.9-2.5)	1.4 (0.8-2.4)	1.3 (0.8-2.2)	1.3 (0.7-2.3)	1.5 (0.9-2.4)	1.4 (0.8-2.3)
	Motor	1.3 (0.72-2.45)	1.5 (0.8-3.1)	1.4 (0.8-2.6)	1.4 (0.7-2.7)	1.2 (0.6-2.1)	1.2 (0.6-2.3)	1.6 (0.9-3.0)	1.6 (0.9-3.1)
Birth to 36 weeks
Weight
	Cognitive	1.0 (0.5-1.9)	1.0 (0.5-2.0)	1.3 (0.6-2.5)	1.2 (0.6-2.4)	1.4 (0.8-2.7)	1.5 (0.8-2.9)	1.6 (0.7-3.7)	1.5 (0.6-3.6)
	Language	0.8 (0.5-1.3)	1.0 (0.6-1.8)	1.0 (0.6-1.8)	1.0 (0.5-1.7)	1.0 (0.6-1.7)	1.0 (0.6-1.7)	1.1 (0.5-2.4)	1.1 (0.5-2.3)
	Motor	1.1 (0.6-2.1)	1.1 (0.6-2.1)	1.2 (0.6-2.4)	1.1 (0.5-2.2)	1.5 (0.8-2.7)	1.5 (0.8-2.9)	1.8 (0.8-1.1)	1.7 (0.8-4.0)
Length
	Cognitive	1.0 (0.5-1.9)	1.0 (0.5-1.9)	0.8 (0.4-1.7)	1.2 (0.5-2.7)	0.9 (0.5-1.6)	0.8 (0.4-1.6)	1.6 (0.9-3.0)	1.8 (0.9-3.6)
	Language	1.6 (1.0-2.7)	1.8* (1.0-3.1)	1.2 (0.7-2.3)	1.3 (0.6-2.6)	1.7 (1.0-2.8)	1.8 (1.0-3.2)	2.1* (1.3-3.5)	2.1* (1.2-3.7)
	Motor	1.9 (1.0-3.7)	2.3* (1.1-4.9)	1.0 (0.5-2.2)	1.4 (0.6-3.4)	1.6 (0.8-3.2)	2.0 (0.9-4.4)	1.9* (1.0-3.6)	2.3* (1.2-4.4)
Head circumference
	Cognitive	1.1 (0.6-2.0)	1.1 (0.6-2.1)	1.1 (0.6-2.2)	1.2 (0.6-2.3)	1.1 (0.6-2.0)	1.1 (0.6-2.1)	1.7 (0.9-3.1)	1.6 (0.8-3.0)
	Language	1.4 (0.9-2.3)	1.4 (0.8-2.3)	1.2 (0.7-2.1)	1.2 (0.7-2.0)	1.2 (0.8-2.0)	1.2 (0.7-2.0)	1.9* (1.2-3.1)	1.5 (0.9-2.6)
	Motor	2.1* (1.2-3.8)	2.1* (1.1-4.0)	2.6* (1.4-4.7)	2.7* (1.4-5.2)	2.3* (1.3-4.2)	2.3* (1.2-4.6)	2.9* (1.6-5.4)	2.7*(1.4-5.1)
4 weeks to 36 weeks
Weight
	Cognitive	1.4 (0.6-3.1)	1.4 (0.6-3.4)	0.9 (0.3-2.6)	0.7 (0.2-2.3)	1.2 (0.5-3.0)	1.0 (0.4-2.7)	1.1 (0.6-2.5)	1.0 (0.6-2.3)
	Language	0.9 (0.4-1.8)	0.9 (0.5-1.9)	0.7 (0.3-1.8)	0.6 (0.2-1.6)	0.8 (0.4-1.8)	0.7 (0.3-1.7)	1.4 (0.8-2.4)	1.4 (0.8-2.5)
	Motor	1.8 (0.8-3.8)	1.9 (0.9-4.3)	1.4 (0.5-3.7)	1.2 (0.4-3.3)	2.0 (0.9-4.7)	1.9 (0.8-4.6)	2.3* (1.2-4.3)	2.4* (1.2-4.6)
Length
	Cognitive	0.8 (0.4-1.7)	1.0 (0.5-2.0)	1.1 (0.5-2.3)	1.1 (0.5-2.3)	0.9 (0.4-1.8)	1.0 (0.5-2.0)	1.2 (0.7-2.3)	1.2 (0.6-2.4)
	Language	1.5 (0.9-2.6)	1.6 (0.9-2.9)	1.2 (0.7-2.2)	1.2 (0.7-2.2)	1.6 (0.9-2.7)	1.6 (0.9-2.8)	1.6* (1.0-2.7)	1.5 (0.9-2.6)
	Motor	2.4* (1.3-4.5)	2.9* (1.5-5.7)	2.0* (1.0-3.9)	2.0* (1.0-3.9)	2.1* (1.1-4.0)	2.5* (1.3-4.8)	2.2* (1.2-4.1)	2.2* (1.1-4.2)
Head circumference
	Cognitive	2.1 (0.7-6.1)	1.8 (0.6-6.0)	2.7 (0.9-8.3)	2.7 (0.8-9.4)	2.1 (0.7-6.1)	1.9 (0.6-6.3)	1.5 (0.6-3.4)	1.6 (0.7-3.7)
	Language	2.0 (0.7-5.3)	2.0 (0.7-5.6)	2.2 (0.8-6.6)	1.8 (0.5-6.1)	2.3 (0.9-5.9)	1.9 (0.7-5.6)	2.1* (1.0-4.3)	2.1 (1.0-4.3)
	Motor	3.4* (1.3-9.2)	3.3* (1.1-9.7)	4.7* (1.6-13.7)	5.4* (1.6-17.5)	3.4* (1.3-9.2)	3.5* (1.2-10.4)	2.3* (1.1-5.1)	2.5* (1.1-5.6)
36 weeks to 2 years
Weight
	Cognitive	0.7 (0.3-1.8)	0.6 (0.2-1.8)	0.8 (0.3-1.9)	0.6 (0.2-1.8)	0.8 (0.3-2.0)	0.7 (0.3-1.9)	0.7 (0.4-1.5)	0.7 (0.3-1.4)
	Language	1.0 (0.5-2.0)	1.0 (0.5-2.0)	1.1 (0.6-2.0)	1.1 (0.6-2.2)	1.1 (0.6-2.2)	1.2 (0.6-2.5)	0.8 (0.5-1.4)	0.8 (0.4-1.4)
	Motor	1.0 (0.4-2.5)	1.0 (0.4-2.5)	1.3 (0.6-2.8)	1.3 (0.6-2.8)	1.6 (0.7-3.5)	1.3 (0.6-3.1)	1.0 (0.5-1.9)	0.9 (0.4-1.7)
Length
	Cognitive	1.1 (0.4-3.4)	1.2 (0.4-3.7)	1.0 (0.3-3.2)	1.1 (0.4-3.5)	1.7 (0.6-4.9)	1.4 (0.5-4.6)	0.9 (0.4-2.4)	0.9 (0.3-2.2)
	Language	0.6 (0.2-1.6)	0.6 (0.2-1.7)	0.7 (0.3-1.9)	0.7 (0.3-2.0)	0.9 (0.3-2.3)	0.8 (0.3-2.3)	0.6 (0.3-1.4)	0.6 (0.3-1.3)
	Motor	1.4 (0.5-4.0)	1.5 (0.5-4.2)	1.7 (0.7-4.6)	1.8 (0.7-4.9)	2.1 (0.8-5.7)	1.8 (0.6-5.3)	1.1 (0.5-2.6)	1.0 (0.4-2.4)
Head circumference
	Cognitive	0.3 (0.0-2.6)	0.3 (0.0-2.7)	0.3 (0.0-2.3)	0.3 (0.0-2.5)	0.4 (0.1-3.5)	0.4 (0.1-3.3)	0.5 (0.1-2.4)	0.5 (0.1-2.3)
	Language	0.5 (0.1-1.9)	0.5 (0.1-1.9)	0.6 (0.2-2.0)	0.7 (0.2-2.3)	0.7 (0.2-2.6)	0.7 (0.2-2.5)	0.5 (0.2-1.6)	0.5 (0.2-1.5)
	Motor	0.7 (0.2-3.3)	0.7 (0.2-3.4)	1.0 (0.3-3.7)	1.2 (0.3-4.4)	1.0 (0.2-4.52)	0.9 (0.2-4.4)	1.2 (0.4-3.8)	1.2 (0.4-3.7)
OR= odds ratio; 95% CI = confidence interval. IG-21st = INTERGROWTH-21st. * odds ratio significant at p < 0.05. ** sensitivity analysis for exclusion of SGA infants.

## Sheet: Table S9
Supplementary Table 9 Sensitivity analysis (exclusion of small-for-gestational age) for faltering growth categorized by Fenton 2013, UK-WHO, Olsen 2010 and INTERGROWTH-21st as a predictor of developmental delay at 2 years’ corrected age.
Growth Measure	Bayley-III composite scores < 85	Fenton			UK-WHO			Olsen			IG-21st
		Sensitivity	Specificity	AUC	Sensitivity	Specificity	AUC	Sensitivity	Specificity	AUC	Sensitivity	Specificity	AUC
				(95% CI)			(95% CI)			(95% CI)			(95% CI)
Birth to 4 weeks
Weight
	Cognitive	0.33	0.7	0.54 (0.44-0.63)	0.29	0.75	0.54 (0.45-0.63)	0.39	0.64	0.53 (0.44-0.63)	0.02	0.96	0.49 (0.40-0.58)
	**Cognitive	0.4	0.66	0.52 (0.42-0.61)	0.36	0.7	0.53 (0.43-0.62)	0.47	0.56	0.52 (0.42-0.61)	0	0.95	0.48 (0.38-0.57)
	Language	0.35	0.71	0.53 (0.46-0.60)	0.27	0.75	0.51 (0.44-0.58)	0.39	0.64	0.52 (0.45-0.59)	0.02	0.95	0.49 (0.42-0.56)
	**Language	0.4	0.67	0.53 (0.45-0.60)	0.32	0.69	0.51 (0.43-0.58)	0.46	0.57	0.51 (0.43-0.58)	0.02	0.95	0.49 (0.41-0.56)
	Motor	0.36	0.7	0.54 (0.45-0.63)	0.3	0.75	0.53 (0.44-0.63)	0.42	0.64	0.54 (0.45-0.63)	0.02	0.96	0.49 (0.40-0.57)
	**Motor	0.42	0.66	0.53 (0.43-0.62)	0.36	0.7	0.53 (0.44-0.63)	0.49	0.57	0.52 (0.43-0.62)	0.02	0.95	0.49 (0.40-0.58)
Length
	Cognitive	0.51	0.51	0.49 (0.39-0.60)	0.2	0.74	0.47 (0.37-0.57)	0.49	0.49	0.46 (0.36-0.57)	0.2	0.86	0.53 (0.44-0.62)
	**Cognitive	0.52	0.5	0.51 (0.41-0.60)	0.25	0.72	0.49 (0.37-0.60)	0.52	0.45	0.49 (0.39-0.59)	0.21	0.9	0.55 (0.45-0.65)
	Language	0.53	0.53	0.53 (0.45-0.62)	0.27	0.75	0.51 (0.43-0.59)	0.54	0.51	0.53 (0.44-0.61)	0.18	0.86	0.52 (0.45-0.59)
	**Language	0.54	0.51	0.53 (0.45-0.60)	0.29	0.73	0.51 (0.41-0.60)	0.58	0.47	0.52 (0.45-0.60)	0.16	0.9	0.53 (0.45-0.60)
	Motor	0.55	0.52	0.53 (0.42-0.64)	0.23	0.74	0.49 (0.38-0.59)	0.53	0.49	0.51 (0.41-0.62)	0.18	0.86	0.52 (0.43-0.61)
	**Motor	0.57	0.51	0.53 (0.43-0.62)	0.26	0.72	0.49 (0.37-0.62)	0.57	0.46	0.51 (0.42-0.60)	0.16	0.89	0.51 (0.42-0.61)
Head circumference
	Cognitive	0.59	0.42	0.49 (0.40-0.58)	0.55	0.45	0.50 (0.41-0.59)	0.55	0.4	0.47 (0.38-0.56)	0.53	0.49	0.50 (0.41-0.59)
	**Cognitive	0.63	0.37	0.48 (0.39-0.58)	0.6	0.37	0.48 (0.39-0.58)	0.61	0.33	0.46 (0.36-0.56)	0.53	0.46	0.50 (0.41-0.60)
	Language	0.68	0.46	0.56 (0.49-0.63)	0.62	0.48	0.55 (0.48-0.62)	0.64	0.43	0.53 (0.46-0.60)	0.59	0.51	0.55 (0.48- 0.62)
	**Language	0.7	0.4	0.55 (0.48-0.62)	0.68	0.4	0.54 (0.46-0.61)	0.7	0.37	0.53 (0.45-0.60)	0.59	0.49	0.54 (0.47-0.62)
	Motor	0.64	0.43	0.54 (0.45-0.63)	0.62	0.46	0.54 (0.45-0.63)	0.62	0.41	0.52 (0.42-0.61)	0.62	0.49	0.56 (0.47-0.64)
	**Motor	0.71	0.39	0.54 (0.45-0.63)	0.68	0.39	0.54 (0.44-0.63)	0.69	0.34	0.52 (0.42-0.61)	0.64	0.48	0.56 (0.47-0.65)
Birth to 36 weeks
Weight
	Cognitive	0.35	0.66	0.49 (0.40-0.58)	0.26	0.79	0.51 (0.42-0.60)	0.39	0.69	0.54 (0.45-0.64)	0.16	0.9	0.51 (0.42-0.60)
	**Cognitive	0.16	0.85	0.50 (0.40-0.59)	0.29	0.74	0.51 (0.42-0.61)	0.2	0.86	0.55 (0.45-0.64)	0.23	0.86	0.52 (0.42-0.62)
	Language	0.32	0.64	0.47 (0.40-0.54)	0.22	0.79	0.50 (0.42-0.57)	0.32	0.68	0.50 (0.43-0.57)	0.12	0.89	0.50 (0.43-0.57)
	**Language	0.29	0.66	0.46 (0.39-0.54)	0.25	0.74	0.50 (0.42-0.57)	0.32	0.68	0.49 (0.41-0.57)	0.35	0.66	0.50 (0.43-0.58)
	Motor	0.38	0.65	0.49 (0.40-0.59)	0.25	0.78	0.48 (0.39-0.57)	0.4	0.69	0.54 (0.44-0.63)	0.17	0.9	0.52 (0.43-0.61)
	**Motor	0.17	0.84	0.50 (0.40-0.59)	0.27	0.74	0.51 (0.41-0.60)	0.21	0.85	0.53 (0.45-0.64)	0.26	0.83	0.53 (0.43-0.62)
Length
	Cognitive	0.6	0.4	0.47 (0.37-0.57)	0.31	0.64	0.47 (0.37-0.58)	0.6	0.36	0.45 (0.35-0.56)	0.54	0.57	0.56 (0.47-0.65)
	**Cognitive	0.16	0.84	0.50 (0.40-0.60)	0.36	0.68	0.52 (0.40-0.64)	0.15	0.81	0.48 (0.38-0.58)	0.22	0.87	0.57 (0.47-0.66)
	Language	0.68	0.44	0.52 (0.43-0.60)	0.39	0.66	0.53 (0.44-0.61)	0.71	0.41	0.52 (0.43-0.60)	0.57	0.62	0.60* (0.53-0.67)
	**Language	0.36	0.76	0.55 (0.47-0.63)	0.37	0.69	0.53 (0.43-0.63)	0.35	0.76	0.56 (0.48-0.63)	0.35	0.72	0.59* (0.51-0.66)
	Motor	0.72	0.42	0.53 (0.42-0.64)	0.36	0.64	0.50 (0.39-0.61)	0.72	0.39	0.51 (0.40-0.62)	0.58	0.58	0.59 (0.50-0.67)
	**Motor	0.21	0.9	0.58 (0.49-0.67)	0.39	0.68	0.54 (0.41-0.67)	0.2	0.89	0.58 (0.48-0.66)	0.22	0.88	0.60* (0.51-0.69)
Head circumference
	Cognitive	0.45	0.57	0.51 (0.42-0.60)	0.33	0.7	0.51 (0.42-0.60)	0.47	0.55	0.51 (0.42-0.60)	0.49	0.64	0.55 (0.46-0.64)
	**Cognitive	0.16	0.85	0.50 (0.41-0.60)	0.38	0.66	0.52 (0.42-0.62)	0.17	0.84	0.51 (0.41-0.61)	0.21	0.85	0.56 (0.47-0.66)
	Language	0.49	0.6	0.54 (0.47-0.61)	0.33	0.71	0.51 (0.44-0.58)	0.49	0.57	0.53 (0.46-0.60)	0.49	0.67	0.57 (0.50-064)
	**Language	0.35	0.72	0.52 (0.44-0.60)	0.37	0.67	0.52 (0.44-0.59)	0.33	0.7	0.51 (0.44-0.59)	0.39	0.7	0.55 (0.47-0.62)
	Motor	0.59	0.6	0.58 (0.49-0.67)	0.49	0.73	0.58 (0.49-0.67)	0.62	0.58	0.59 (0.50-0.68)	0.6	0.66	0.62* (0.54-0.71)
	**Motor	0.22	0.88	0.58 (0.49-0.67)	0.55	0.69	0.62* (0.53-0.71)	0.23	0.89	0.60* (0.51-0.69)	0.27	0.88	0.62* (0.53-0.71)
4 weeks to 36 weeks
Weight
	Cognitive	0.18	0.87	0.51 (0.42-0.60)	0.08	0.91	0.49 (0.40-0.57)	0.12	0.9	0.50 (0.41-0.59)	0.28	0.75	0.51 (0.42-0.60)
	**Cognitive	0.2	0.85	0.53 (0.43-0.62)	0.07	0.89	0.48 (0.39-0.58)	0.16	0.84	0.50 (0.40-0.60)	0.18	0.84	0.51 (0.42-0.61)
	Language	0.13	0.86	0.49 (0.42-0.56)	0.07	0.91	0.48 (0.42-0.55)	0.09	0.89	0.49 (0.42-0.56)	0.3	0.77	0.53 (0.46-0.60)
	**Language	0.31	0.68	0.50 (0.42-0.57)	0.07	0.89	0.48 (0.41-0.56)	0.27	0.67	0.48 (0.41-0.56)	0.4	0.68	0.54 (0.46-0.62)
	Motor	0.21	0.87	0.53 (0.44-0.62)	0.11	0.92	0.51 (0.42-0.59)	0.17	0.91	0.53 (0.44-0.62)	0.4	0.78	0.58 (0.49-0.67)
	**Motor	0.25	0.85	0.55 (0.45-0.64)	0.11	0.9	0.51 (0.41-0.60)	0.26	0.84	0.54 (0.44-0.63)	0.28	0.86	0.59 (0.50-0.69)
Length
	Cognitive	0.25	0.72	0.49 (0.40-0.57)	0.22	0.79	0.51 (0.42-0.60)	0.25	0.74	0.49 (0.40-0.58)	0.49	0.56	0.52 (0.43-0.61)
	**Cognitive	0.15	0.84	0.49 (0.39-0.59)	0.22	0.79	0.51 (0.42-0.60)	0.16	0.83	0.50 (0.40-0.59)	0.19	0.84	0.54 (0.45-0.64)
	Language	0.33	0.76	0.54 (0.47-0.61)	0.23	0.81	0.52 (0.45-0.59)	0.32	0.77	0.54 (0.47-0.61)	0.53	0.6	0.55 (0.48-0.62)
	**Language	0.4	0.72	0.54 (0.47-0.62)	0.23	0.81	0.52 (0.45-0.59)	0.39	0.71	0.54 (0.47-0.62)	0.38	0.71	0.56 (0.48-0.63)
	Motor	0.43	0.76	0.60*(0.51-0.69)	0.31	0.81	0.56 (0.47-0.65)	0.39	0.77	0.58 (0.49-0.67)	0.61	0.59	0.60* (0.51-0.68)
	**Motor	0.28	0.88	0.62* (0.52-0.71)	0.31	0.81	0.56 (0.47-0.65)	0.27	0.87	0.60* (0.50-0.69)	0.24	0.88	0.60* (0.51-0.69)
Head circumference
	Cognitive	0.1	0.95	0.52 (0.43-0.60)	0.1	0.96	0.52 (0.43-0.61)	0.1	0.95	0.52 (0.43-0.61)	0.16	0.89	0.51 (0.42-0.60)
	**Cognitive	0.25	0.85	0.52 (0.42-0.62)	0.1	0.96	0.53 (0.43-0.63)	0.27	0.84	0.52 (0.42-0.62)	0.24	0.84	0.52 (0.42-0.62)
	Language	0.08	0.96	0.52 (0.44-0.59)	0.07	0.97	0.52 (0.44-0.59)	0.09	0.96	0.52 (0.44-0.59)	0.17	0.91	0.54 (0.47-0.61)
	**Language	0.47	0.69	0.51 (0.44-0.59)	0.06	0.97	0.51 (0.44-0.59)	0.47	0.69	0.52 (0.44-0.60)	0.49	0.69	0.54 (0.46-0.62)
	Motor	0.13	0.96	0.54 (0.45-0.63)	0.13	0.97	0.54 (0.45-0.63)	0.13	0.96	0.54 (0.45-0.63)	0.21	0.9	0.54 (0.45-0.63)
	**Motor	0.38	0.85	0.55 (0.45-0.64)	0.14	0.97	0.55 (0.46-0.65)	0.4	0.84	0.55 (0.45-0.64)	0.32	0.84	0.56 (0.46-0.65)
36 weeks to 2 years
Weight
	Cognitive	0.1	0.86	0.48 (0.40-0.57)	0.14	0.83	0.49 (0.40-0.57)	0.12	0.86	0.49 (0.40-0.57)	0.26	0.68	0.47 (0.38-0.55)
	**Cognitive	0.11	0.83	0.47 (0.38-0.57)	0.14	0.81	0.48 (0.38-0.57)	0.13	0.83	0.48 (0.39-0.58)	0.14	0.81	0.47 (0.37-0.56)
	Language	0.13	0.87	0.50 (0.43-0.57)	0.17	0.84	0.51 (0.44-0.57)	0.15	0.86	0.51 (0.44-0.58)	0.28	0.68	0.48 (0.41-0.55)
	**Language	0.32	0.68	0.50 (0.43-0.58)	0.19	0.83	0.51 (0.43-0.59)	0.36	0.68	0.51 (0.44-0.59)	0.3	0.64	0.48 (0.40-0.55)
	Motor	0.14	0.87	0.50 (0.42-0.59)	0.19	0.84	0.52 (0.43-0.61)	0.19	0.87	0.53 (0.44-0.62)	0.31	0.69	0.50 (0.42-0.59)
	**Motor	0.16	0.84	0.50 (0.40-0.59)	0.21	0.83	0.52 (0.42-0.61)	0.21	0.84	0.52 (0.42-0.62)	0.16	0.82	0.49 (0.39-0.58)
Length
	Cognitive	0.08	0.92	0.50 (0.41-0.59)	0.08	0.92	0.50 (0.41-0.59)	0.1	0.94	0.52 (0.43-0.61)	0.13	0.87	0.50 (0.41-0.59)
	**Cognitive	0.17	0.85	0.51 (0.41-0.61)	0.1	0.91	0.51 (0.41-0.61)	0.21	0.84	0.51 (0.41-0.62)	0.15	0.83	0.50 (0.40-0.59)
	Language	0.05	0.91	0.48 (0.41-0.55)	0.07	0.91	0.49 (0.42-0.56)	0.07	0.93	0.50 (0.43-0.57)	0.1	0.85	0.48 (0.41-0.55)
	**Language	0.22	0.69	0.48 (0.40-0.56)	0.08	0.9	0.49 (0.41-0.57)	0.26	0.69	0.49 (0.41-0.57)	0.23	0.66	0.47 (0.39-0.55)
	Motor	0.1	0.93	0.51 (0.42-0.60)	0.12	0.93	0.52 (0.43-0.61)	0.12	0.94	0.53 (0.44-0.62)	0.14	0.87	0.51 (0.42-0.59)
	**Motor	0.22	0.84	0.52 (0.42-0.61)	0.14	0.92	0.53 (0.43-0.63)	0.26	0.84	0.52 (0.43-0.62)	0.18	0.82	0.50 (0.41-0.60)
Head circumference
	Cognitive	0.02	0.94	0.48 (0.40-0.57)	0.02	0.94	0.48 (0.39-0.56)	0.02	0.96	0.49 (0.40-0.57)	0.04	0.93	0.48 (0.40-0.57)
	**Cognitive	0.07	0.83	0.48 (0.39-0.57)	0.02	0.93	0.48 (0.38-0.57)	0.08	0.82	0.48 (0.39-0.58)	0.11	0.82	0.48 (0.39-0.58)
	Language	0.03	0.94	0.49 (0.42-0.56)	0.04	0.94	0.49 (0.42-0.56)	0.03	0.96	0.49 (0.42-0.56)	0.04	0.92	0.48 (0.41-0.55)
	**Language	0.2	0.67	0.48 (0.41-0.56)	0.05	0.93	0.49 (0.41-0.57)	0.25	0.67	0.49 (0.41-0.57)	0.21	0.65	0.48 (0.40-0.55)
	Motor	0.04	0.95	0.49 (0.41-0.58)	0.06	0.94	0.50 (0.41-0.59)	0.04	0.96	0.50 (0.41-0.59)	0.08	0.94	0.51 (0.42-0.59)
	**Motor	0.13	0.83	0.49 (0.40-0.59)	0.07	0.94	0.51 (0.41-0.60)	0.17	0.82	0.50 (0.40-0.59)	0.21	0.82	0.51 (0.41-0.60)
AUC= area under receiver operating characteristic curve, IG-21st = INTERGROWTH-21st. *p< 0.05. ** sensitivity analysis for exclusion of SGA infants.
